# Supplementary material for: Acquiring Iron-Reducing Enrichment Cultures: Environments, Methods and Quality Assessments
Source: Microorganisms. 2023 Feb 10;11(2):448. doi: 10.3390/microorganisms11020448 (PMC9959475; doi:10.3390/microorganisms11020448)
Supplement: Supplementary file 1 [file microorganisms-11-00448-s001.zip]

Archive with 1 entries (1 files):
- microorganisms-2065393-supplementary.pdf
